# Supplementary material for: Biomarkers Predictive for In-Hospital Mortality in Patients with Diabetes Mellitus and Prediabetes Hospitalized for COVID-19 in Austria: An Analysis of COVID-19 in Diabetes Registry
Source: Viruses. 2022 Jun 13;14(6):1285. doi: 10.3390/v14061285 (PMC9229324; doi:10.3390/v14061285)
Supplement: Supplementary file 1 [file viruses-14-01285-s001.zip]

Archive with 2 entries (1 files):
- viruses-1765438-supplementary/
- viruses-1765438-supplementary/COVID-19 in Austria Study Group.pdf
